# Supplementary material for: Ectomycorrhizal Fungal Community and Ascoma Production in a Declining Tuber borchii Plantation
Source: J Fungi (Basel). 2023 Jun 15;9(6):678. doi: 10.3390/jof9060678 (PMC10301055; doi:10.3390/jof9060678)
Supplement: Supplementary file 1 [file jof-09-00678-s001.zip]

Archive with 5 entries (5 files):
- Fig. S1.pdf
- Fig. S2.pdf
- Fig. S3.pdf
- Table S1.xlsx
- Table S2.xlsx
