# Supplementary material for: Ectomycorrhizal Fungal Community and Ascoma Production in a Declining Tuber borchii Plantation
Source: J Fungi (Basel). 2023 Jun 15;9(6):678. doi: 10.3390/jof9060678 (PMC10301055; doi:10.3390/jof9060678)
Supplement: Supplementary file 1 [file jof-09-00678-s001.zip › Table S1.xlsx]

## Sheet: Table S1
Attempt to identification	Genbank	Whole community			Hardwood community			Pine community			FP sample community			FA sample community			NT sample community
		ECMs (n)	ECMs (%)	Freq.	ECMs (n)	ECMs (%)	Freq.	ECMs (n)	ECMs (%)	Freq.	ECMs (n)	ECMs (%)	Freq.	ECMs (n)	ECMs (%)	Freq.	ECMs (n)	ECMs (%)	Freq.
Tomentella coerulea	MH681172 MH681173	1846	19.2452	20	1266	21.7975	14	321	40.2256	8	806	21.6783	11	781	27.0429	7	259	8.67381	2
Tomentella sublilacina	MH681174	36	0.375313	2	12	0.206612	1	0	0	0	12	0.322754	1	0	0	0	24	0.803751	1
Tomentella sp. 1	MH681175	432	4.50375	5	95	1.63567	1	40	5.01253	1	95	2.55514	1	40	1.38504	1	297	9.94642	3
Tomentella sp. 2	MH681176	301	3.13803	1	301	5.18251	1	0	0	0	0	0	0	301	10.4224	1	0	0	0
Tomentella sp. 3	MH681177	155	1.61593	1	155	2.66873	1	0	0	0	0	0	0	155	5.36704	1	0	0	0
Tomentella sp. 4	MH681178	158	1.64721	2	0	0	0	0	0	0	0	0	0	0	0	0	158	5.29136	2
Tomentella sp. 5	MH681179	35	0.364887	1	0	0	0	0	0	0	0	0	0	0	0	0	35	1.17214	1
Sarcodon cyrneus	MH681180	35	0.364887	1	35	0.602617	1	0	0	0	0	0	0	35	1.21191	1	0	0	0
Suillus collinitus	MH681183	72	0.750626	3	0	0	0	72	9.02256	3	72	1.93653	3	0	0	0	0	0	0
Inocybe subhirtella	MH681184	3	0.0312761	1	3	0.0516529	1	0	0	0	3	0.0806885	1	0	0	0	0	0	0
Inocybe tigrina	MH681185	104	1.08424	1	104	1.79063	1	0	0	0	0	0	0	104	3.60111	1	0	0	0
Inocybe posterula	MH681186	875	9.12219	5	875	15.0654	5	0	0	0	544	14.6315	2	331	11.4612	3	0	0	0
Scleroderma verrucosum	MG973284 MG973285	641	6.68265	6	641	11.0365	6	0	0	0	639	17.1867	5	2	0.0692521	1	0	0	0
Scleroderma bovista	MG973282 MG973283	184	1.91827	3	184	3.16804	3	0	0	0	42	1.12964	2	142	4.9169	1	0	0	0
Scleroderma areolatum	OQ861263	14	0.145955	2	10	0.172176	1	0	0	0	10	0.268962	1	0	0	0	4	0.133958	1
Hebeloma limbatum	MH681187	39	0.406589	1	39	0.671488	1	0	0	0	0	0	0	39	1.35042	1	0	0	0
Helvella sp. 1	MH681181	293	3.05463	1	293	5.04477	1	0	0	0	0	0	0	293	10.1454	1	0	0	0
Helvella sublicia	MH681182	241	2.51251	2	0	0	0	50	6.26566	1	0	0	0	50	1.7313	1	191	6.39652	1
Unknown	na	7	0.0729775	1	0	0	0	7	0.877193	1	0	0	0	7	0.242382	1	0	0	0
Tuber rufum	MH681189 MH681188	553	5.76522	3	0	0	0	0	0	0	0	0	0	0	0	0	553	18.5198	3
Tuber borchii	-	1497	15.6068	17	1246	21.4532	10	251	31.4536	7	1495	40.2098	16	2	0.0692521	1	0	0	0
Tuber maculatum	MH681190 MH681191 MH681193	2071	21.5909	14	549	9.45248	3	57	7.14286	2	0	0	0	606	20.9834	5	1465	49.0623	9
Total		9592	100		5808	100		798	100		3718	100		2888	100		2986	100
