# Supplementary material for: Ectomycorrhizal Fungal Community and Ascoma Production in a Declining Tuber borchii Plantation
Source: J Fungi (Basel). 2023 Jun 15;9(6):678. doi: 10.3390/jof9060678 (PMC10301055; doi:10.3390/jof9060678)
Supplement: Supplementary file 1 [file jof-09-00678-s001.zip › Table S2.xlsx]

## Sheet: Table S2
Putative host plant	Sample number	Sample type	N. of ectomycorrhizae
			T. borchii	T. maculatum
8	6	FP	38	0
22	15	FP	25	0
33	19	FP	344	0
41	23	FP	391	0
45-46	26	FP	46	0
44	27	FP	131	0
51	31	FP	136	0
54	32	FP	79	0
65	39	FP	9	0
68	41	FP	47	0
1	1	FP	53	0
1	2	FP	45	0
13	9	FP	87	0
47	28	FP	11	0
59	35	FP	36	0
61	37	FP	17	0
27	17	FA	0	185
33	20	FA	0	329
45	25	FA	0	35
1	3	FA	2	0
15	11	FA	0	47
17	13	FA	0	10
2	4	NT	0	210
2	5	NT	0	293
12	8	NT	0	77
18	12	NT	0	87
19	14	NT	0	449
28	18	NT	0	153
42	24	NT	0	116
62	38	NT	0	61
67	40	NT	0	19
